# Supplementary material for: Consistent individual differences in haemolymph density reflect risk propensity in a marine invertebrate
Source: R Soc Open Sci. 2015 Jun 9;2(6):140482. doi: 10.1098/rsos.140482 (PMC4632539; doi:10.1098/rsos.140482)
Supplement: Electronic Supplementary Material S2: Data [file rsos140482supp2.xlsx]

## Sheet: Data
ID	HD	Immobility (min)	Risk propensity (min)	Exploration (%)	Trial	Colour	Sex	CW (mm)
C1	1047	8.36823	5.8319	13.7681	one	red	m	50.43
C2	1054	5.3253	0	50	one	red	f	48.19
C3	1066	2.74963	2.88295	46.3768	one	red	f	51.28
C4	1034.5	2.64967	3.31558	65.942	one	green	m	52.06
C5	1092.5	6.58182	8.43158	63.7681	one	red	f	49.55
C6	1046.5	9.33143	0	8.69565	one	red	f	53.76
C7	1059.5	1.13318	2.68298	64.4928	one	red	f	42.86
C8	1054	7.04908	8.63153	21.0145	one	green	m	38.45
C9	1062	7.86315	7.11463	40.5797	one	red	f	43.04
C10	1033	6.91578	2.36637	34.058	one	red	f	51.53
C11	1062	8.68152	9.23145	29.7101	one	green	f	50.65
C12	1054	7.34907	6.74913	42.029	one	red	f	56.63
C13	1064	7.88163	0	23.1884	one	red	m	43.68
C14	1050	8.43155	8.43155	37.6812	one	red	m	49.34
C15	1069	9.88138	9.93137	9.42029	one	green	f	50.27
C16	1048	8.16492	7.7983	34.058	one	red	f	44.13
C17	1065.5	8.89883	8.18158	20.2899	one	red	f	45.53
C18	1057.5	9.68138	9.78138	20.2899	one	green	m	51.43
C19	1070	8.66485	9.33143	15.2174	one	red	f	44.33
C20	1066.5	9.48142	8.96482	10.8696	one	red	m	43.9
C21	1051.5	8.58157	8.91553	37.6812	one	green	m	49.2
C22	1043	5.01605	6.63252	58.6957	one	green	m	39.31
C23	1049.5	9.41475	9.64805	21.0145	one	green	m	45.64
C24	1064	9.73138	9.71472	13.7681	one	red	f	52.11
C25	1057	3.01627	6.38248	57.2464	one	green	f	51.46
C26	1070.5	8.94817	0	21.7391	one	red	f	46.83
C27	1073.5	9.4315	9.46482	17.3913	one	red	m	47.13
C28	1051	5.16532	6.93175	50.7246	one	green	m	54.33
C29	1077	9.5814	9.54807	23.913	one	red	f	52.14
C30	1056	8.21493	0.599917	7.97101	one	green	f	52.25
C31	1046.5	8.34823	1.66645	21.7391	one	green	m	44.24
C32	1056	6.11522	6.29853	49.2754	one	red	f	52.13
C33	1052	6.93178	0	33.3333	one	red	f	50.34
C34	1057	6.64845	7.69832	47.1014	one	green	f	46.85
C35	1054	6.83245	8.1816	44.9275	one	red	f	46.75
C36	1027	9.3981	8.91483	10.1449	one	red	m	51.91
C37	1093	9.39825	9.44825	22.4638	one	red	f	51.36
C38	1042	4.59873	6.99842	74.6377	one	green	f	45.64
C39	1053.5	7.69833	7.84832	49.2754	one	red	f	37.57
C40	1059	8.19827	8.73153	65.2174	one	green	f	34.06
C41	1060	6.06587	0.5166	34.058	one	green	f	35
C42	1055	6.98183	7.7984	57.2464	one	red	f	51.42
C43	1039	4.74937	7.515	63.7681	one	green	f	45.57
C44	1062.5	5.5486	7.18173	45.6522	one	red	m	50.79
C45	1072	8.51487	8.56487	45.6522	one	red	m	37.03
C46	1061	1.04987	3.6162	67.3913	one	red	f	51.42
C47	1050	8.31503	8.34837	33.3333	one	red	m	35.39
C48	1058.5	1.0332	1.96642	62.3188	one	red	f	36.39
C49	1066.5	1.0492	4.74875	82.6087	one	red	m	26.94
C50	1051.5	7.33172	8.2316	52.8986	one	green	m	28.64
C51	1038.5	8.2483	7.59838	16.6667	one	green	f	36.98
C52	1064	9.71472	9.56473	27.5362	one	red	f	50.03
C53	1076.5	9.64812	9.68145	15.2174	one	green	m	51.03
C1	1047	9.38143	9.09813	10.1449	two	red	m	50.43
C2	1054	5.91535	6.41528	55.7971	two	red	f	48.19
C3	1066	2.09972	2.43302	57.2464	two	red	f	51.28
C4	1034.5	7.26503	5.01533	35.5072	two	green	m	52.06
C5	1092.5	5.33032	7.21505	69.5652	two	red	f	49.55
C6	1046.5	5.68325	0	39.8551	two	red	f	53.76
C7	1059.5	0.199967	1.2165	64.4928	two	red	f	42.86
C8	1054	2.43302	6.88242	67.3913	two	green	m	38.45
C9	1062	6.16587	6.8991	42.7536	two	red	f	43.04
C10	1033	4.5994	2.98293	47.8261	two	red	f	51.53
C11	1062	8.68152	8.79817	47.8261	two	green	f	50.65
C12	1054	6.7818	3.79952	33.3333	two	red	f	56.63
C13	1064	7.96495	7.06507	34.7826	two	red	m	43.68
C14	1050	2.04975	4.86542	71.0145	two	red	m	49.34
C15	1069	9.93135	9.96468	7.97101	two	green	f	50.27
C16	1048	8.09827	8.63153	36.2319	two	red	f	44.13
C17	1065.5	7.89828	6.94842	42.7536	two	red	f	45.53
C18	1057.5	8.3483	9.21487	42.029	two	green	m	51.43
C19	1070	9.91478	9.69813	7.24638	two	red	f	44.33
C20	1066.5	4.53207	7.71498	42.7536	two	red	m	43.9
C21	1051.5	4.71607	5.81592	51.4493	two	green	m	49.2
C22	1043	1.71645	6.01588	83.3333	two	green	m	39.31
C23	1049.5	9.89803	9.89803	7.97101	two	green	m	45.64
C24	1064	9.31477	0	15.942	two	red	f	52.11
C25	1057	2.18238	5.14865	71.0145	two	green	f	51.46
C26	1070.5	6.74845	7.88163	44.2029	two	red	f	46.83
C27	1073.5	9.93137	0	4.34783	two	red	m	47.13
C28	1051	8.99813	9.1148	28.2609	two	green	m	54.33
C29	1077	9.69807	8.51488	7.97101	two	red	f	52.14
C30	1056	8.78152	8.59887	15.2174	two	green	f	52.25
C31	1046.5	4.24943	7.60767	45.6522	two	green	m	44.24
C32	1056	2.06575	2.649	50	two	red	f	52.13
C33	1052	8.29493	0.34995	38.4058	two	red	f	50.34
C34	1057	8.4149	8.98315	39.1304	two	green	f	46.85
C35	1054	1.28317	3.83217	76.8116	two	red	f	46.75
C36	1027	9.29943	0	7.24638	two	red	m	51.91
C37	1093	9.24212	9.94202	23.913	two	red	f	51.36
C38	1042	1.39915	5.03202	78.9855	two	green	f	45.64
C39	1053.5	9.88147	9.93147	8.69565	two	red	f	37.57
C40	1059	9.6148	9.94808	9.42029	two	green	f	34.06
C41	1060	1.4998	6.04922	50.7246	two	green	f	35
C42	1055	2.94962	4.51608	68.1159	two	red	f	51.42
C43	1039	2.91562	5.3153	69.5652	two	green	f	45.57
C44	1062.5	8.0816	0.06665	42.029	two	red	m	50.79
C45	1072	5.11602	6.98243	74.6377	two	red	m	37.03
C46	1061	1.99907	2.71563	51.4493	two	red	f	51.42
C47	1050	3.49955	4.56608	63.0435	two	red	m	35.39
C48	1058.5	1.53247	2.84895	69.5652	two	red	f	36.39
C49	1066.5	1.39985	4.9488	84.7826	two	red	m	26.94
C50	1051.5	1.0492	6.28187	66.6667	two	green	m	28.64
C51	1038.5	7.16505	0	21.7391	two	green	f	36.98
C52	1064	9.74805	9.39808	21.0145	two	red	f	50.03
C53	1076.5	9.43143	9.76472	13.7681	two	green	m	51.03

## Sheet: HD
ID	1	2	3	4	5	6
C1	1053	1049	1045	1045
C2	1067	1055	1054	1054	1053	1059
C3	1056	1066	1066	1069	1067	1062
C4	1035	1034	1035	1035
C5	1080	1090	1095	1083
C6	1049	1047	1046	1047	1048	1050
C7	1067	1060	1059	1060	1059	1056
C8	1052	1052	1056	1055	1058
C9	1056	1059	1065	1067	1068	1071
C10	1033	1033	1033	1035	1034	1035
C11	1066	1065	1061	1063	1066	1072
C12	1056	1054	1054	1057	1053	1046
C13	1074	1067	1066	1062	1062	1069
C15	1060	1051	1051	1049	1040	1045
C16	1068	1068	1070	1061	1057	1058
C17	1053	1051	1045	1041
C18	1073	1067	1064	1064	1065	1069
C19	1049	1050	1056	1059	1059	1065
C22	1078	1074	1070	1070	1066	1065
C23	1068	1066	1067	1073	1060	1059
C24	1052	1052	1051	1052	1050
C25	1042	1042	1038	1048	1051	1060
C26	1052	1047	1049	1050	1042	1047
C27	1061	1062	1066	1063	1069	1068
C28	1058	1057	1057	1057	1058	1057
C29	1071	1069	1071	1070	1068	1070
C30	1080	1079	1074	1073	1073	1072
C31	1048	1048	1054	1054	1056	1060
C32	1080	1075	1079	1080	1078	1080
C33	1060	1057	1055	1058	1050	1051
C34	1049	1036	1057	1060	1066	1075
C35	1065	1060	1057	1055	1055	1058
C36	1068	1056	1048
C38	1049	1056	1058	1060	1066	1067
C39	1056	1053	1055	1058	1059	1061
C40	1044	1029	1025
C41	1090	1086	1100	1100	1100	1088
C42	1038	1042	1042	1042	1046	1049
C43	1058	1058	1056	1051
C44	1080	1060	1060	1058	1060	1065
C45	1063	1058	1062	1054	1050	1053
C46	1057	1051	1054	1056	1063	1069
C48	1037	1036	1038	1040	1042	1047
C49	1078	1068	1057	1064	1060	1047
C50	1085	1075	1071	1073	1078	1083
C51	1068	1062	1060	1062	1062	1062
C52	1054	1048	1050	1050	1045
C53	1061	1058	1057	1060
C54	1071	1068	1065	1060	1058	1070
C55	1036	1040	1047	1056	1065	1072
C58	1090	1041	1036	1037	1037
C59	1064	1064	1066	1062	1063	1068
C60	1075	1076	1077	1080	1080	1069
